# Supplementary material for: p70S6K as a Potential Anti-COVID-19 Target: Insights from Wet Bench and In Silico Studies
Source: Cells. 2024 Oct 24;13(21):1760. doi: 10.3390/cells13211760 (PMC11545240; doi:10.3390/cells13211760)
Supplement: Supplementary file 1 [file cells-13-01760-s001.zip]

Archive with 1 entries (1 files):
- cells-3191841-supplementary.pdf
